# Supplementary material for: Screening for Susceptibility-Related Biomarkers of Diclofenac-Induced Liver Injury in Rats Using Metabolomics
Source: Front Pharmacol. 2021 Sep 23;12:693928. doi: 10.3389/fphar.2021.693928 (PMC8494976; doi:10.3389/fphar.2021.693928)
Supplement: Supplementary file 2 [file DataSheet1.xlsx]

## Sheet: susceptibility-related biomarke
No.	S1	S2	S3	S4	S5	S6	S7	S8	S9	S10	S21	S22	S23	S24	S25	S26	S27	S28	S29	S30
Groups	Con	Con	Con	Con	Con	Con	Con	Con	Con	Con	Mod	Mod	Mod	Mod	Mod	Mod	Mod	Mod	Mod	Mod
metabolites
Cholesterol sulfate	0.549262	0.410983	0.392801	0.345945	0.383092	0.38737	0.385089	0.348402	0.399022	0.694165	0.212522	0.264019	0.191687	0.163658	0.126315	0.366511	8.35556e-05	0.11558	8.40095e-05	0.381376
Glycocholic acid	0.334445	1.36979	0.554179	0.279769	0.341571	8.07966e-05	0.175796	0.743075	0.623395	0.494918	7.73467e-05	0.189781	0.277396	0.0897908	8.26945e-05	7.71161e-05	0.0700196	9.31338e-05	8.40095e-05	0.196308
3-(3,4-Dihydroxyphenyl)pyruvate	0.157428	0.11279	8.34631e-05	0.0975095	0.139629	0.332896	0.25484	0.127586	0.12706	7.88311e-05	0.698768	0.218388	0.290165	0.359404	0.321059	0.245131	0.179729	0.371811	0.2137	0.000175107
Phenylacetylglycine	0.110455	0.16122	0.170122	0.218492	0.142342	0.172683	0.175145	0.302722	0.181433	0.135522	0.49133	0.675663	0.236965	0.50531	0.222831	0.181619	0.285432	0.283383	0.299304	0.000175107
Taurine	0.568134	0.351527	0.760506	0.720173	0.664067	0.577965	0.486778	0.432983	0.47843	0.601346	1.69469	0.755246	0.538878	0.717074	1.31192	1.06627	0.857213	1.75704	1.00979	0.000175107
Citric acid	0.457367	0.584282	0.636439	0.54533	0.606513	0.865048	0.609336	0.626117	0.601079	0.584691	1.64407	0.959681	0.69528	0.539102	1.29945	1.06384	0.952065	1.47776	0.753992	3.10828
L-Phenylalanine	0.160246	0.144229	0.135669	0.145584	0.173801	0.17508	0.129493	0.185639	0.132716	0.167374	0.253487	0.267506	0.237579	0.261695	0.268607	0.249672	0.25834	0.314205	0.277013	0.000175107
Tetrahydrocortisone	0.169934	0.855941	0.408938	0.736298	0.366521	0.628811	0.636539	0.255785	0.436587	0.109056	1.20629	0.629589	0.888532	1.33538	0.736038	1.1521	0.775434	0.871168	1.08459	1.71623
Phenol	0.349498	0.192172	0.404554	0.458483	0.369916	0.416757	0.313443	0.645328	0.374254	0.532581	1.46975	1.48167	0.208899	0.924437	1.01158	0.471464	0.34946	0.731667	0.671708	0.614622
L-Tryptophan	0.244429	0.0210896	0.227952	0.247883	0.281148	0.23478	0.195486	0.177028	0.17113	0.21201	0.368717	0.379811	0.289213	0.319934	0.388987	0.33353	0.346352	0.47343	0.36141	0.000175107
4-Fumarylacetoacetic acid	0.227618	0.248653	0.264213	0.256142	0.236113	0.409337	0.274031	0.284828	0.182549	0.187259	0.40329	0.39693	0.35959	0.391981	0.392899	0.401713	0.492238	0.536937	0.488962	0.000175107
D-Urobilin	0.0851093	0.163803	0.0281644	0.107714	0.125833	0.221571	0.109077	0.0836985	0.251668	0.442189	1.03898	0.332656	0.569721	0.261926	0.555104	0.197729	0.504267	0.508933	0.425638	0.829522
Cortol	7.93628e-05	0.310379	0.124718	0.131987	0.163134	0.0846106	0.172718	7.48413e-05	0.0606437	7.88311e-05	0.392884	0.123016	0.274758	0.369185	0.250169	0.313003	0.332911	0.207496	0.36217	0.425466
L-Histidine	0.101636	0.123865	0.0868688	8.14142e-05	0.0901571	0.132173	0.103711	0.0645311	0.179504	0.122523	0.210475	0.261988	0.260823	0.22812	0.265865	0.178784	0.706081	0.29766	0.27077	0.000175107
Ascorbate	0.297791	0.230182	0.263786	0.216544	0.234666	0.374794	0.29782	0.311712	0.311076	0.257323	0.426097	0.428033	0.281274	0.322014	0.406233	0.372001	0.374153	0.644152	0.35842	0.685979
Tetrahydrocortisol	0.0764347	7.93449e-05	0.0880756	0.216405	0.127204	0.110684	0.143826	7.48413e-05	0.155677	0.0951278	0.278978	0.178563	0.283997	0.441397	0.302656	0.314773	0.273631	0.277089	0.394474	0.467499
Cortolone	0.0982235	0.342806	0.14368	0.285733	0.145857	0.215049	0.164209	0.105302	0.157555	0.047288	0.363205	0.231624	0.347743	0.541657	0.314528	0.44489	0.312115	0.332588	0.466118	0.650583
Phytosphingosine	0.278886	0.313511	0.0367231	1.04598	1.34769	0.625149	1.65057	1.5644	1.71642	1.92141	1.26893	2.02094	1.16437	2.00549	2.87762	0.896096	2.21573	2.57456	1.8841	3.00904
Lactosylceramide (d18:1/12:0)	4.08835	1.11265	6.12808	1.61192	4.5395	3.5003	1.56745	0.816506	3.57224	1.50242e-05	5.64566	3.83734	0.349298	1.72713	2.51536	33.0756	3.89331	2.04807	3.01955	2.09069
Creatine	0.220795	1.11996	0.551095	0.333045	0.428679	0.601911	0.587288	0.69809	0.695576	0.434983	0.678308	0.539816	0.855625	0.76062	0.857912	0.779455	0.927888	1.34118	1.12253	0.89291
Indolepyruvate	2.05262	1.27736	2.43198	2.04044	2.66001	2.19923	2.27663	1.80869	1.68321	1.67995	2.61001	3.31794	3.24258	3.46595	3.9103	2.81109	3.3583	4.62874	3.27883	2.84622
Indole	0.240914	0.149038	0.346156	0.23779	0.309389	0.261461	0.258082	0.220761	0.201094	0.197518	0.306565	0.38527	0.355531	0.434834	0.444402	0.328264	0.422001	0.574538	0.376578	0.357882
Hordenine	0.763485	0.912283	1.47339	0.716288	0.94825	0.845312	0.963255	0.999414	0.749202	0.771146	1.03278	1.27051	1.45268	1.58808	1.52742	1.18814	1.43236	1.73309	1.39439	1.38051

## Sheet: hepatotoxicity-related biomarke
No.	S1	S2	S3	S4	S5	S6	S7	S8	S9	S10	S11	S12	S13	S14	S15	S16	S17	S18	S19	S20	S21	S22	S23	S24	S25	S26	S27	S28	S29	S30	S31	S32	S33	S34	S35	S36	S37	S38	S39	S40	S41	S42	S43	S44	S45
Groups	Con	Con	Con	Con	Con	Con	Con	Con	Con	Con	Dicl	Dicl	Dicl	Dicl	Dicl	Dicl	Dicl	Dicl	Dicl	Dicl	Mod	Mod	Mod	Mod	Mod	Mod	Mod	Mod	Mod	Mod	Mod/Dicl	Mod/Dicl	Mod/Dicl	Mod/Dicl	Mod/Dicl	Mod/Dicl	Mod/Dicl	Mod/Dicl	Mod/Dicl	Mod/Dicl	Mod/Dicl	Mod/Dicl	Mod/Dicl	Mod/Dicl	Mod/Dicl
metabolites
Imidazol-5-yl-pyruvate	0.409066	0.141129	0.0532441	0.13788	0.153251	0.275886	0.182644	0.404391	0.307828	0.417168	0.187015	0.206463	0.17512	0.450833	0.442951	0.203644	0.268506	0.282292	0.184592	0.234138	0.339792	0.192551	0.162492	0.181353	0.352331	0.0590755	0.0505246	0.304394	0.191718	0.000175107	0.505199	0.821307	0.437635	0.256388	0.356996	0.414478	0.285804	0.564024	0.268888	0.669675	0.317816	0.502516	0.327565	0.336466	0.30097
Bergaptol	2.87193	0.197033	0.741549	0.4434	0.715765	0.45789	0.355559	1.34949	0.934018	2.99819	0.312912	0.739651	0.347891	1.6503	1.3843	0.492376	0.817398	0.677869	0.579553	0.763916	0.577055	0.326638	0.126016	0.420731	0.880894	0.453012	0.155043	0.447127	0.346694	0.000175107	1.26517	2.84441	0.935105	0.560886	1.45347	0.673145	0.597975	1.92124	0.321755	2.83594	1.53553	2.58765	0.424057	0.96317	0.421147
Gentisic acid	0.395498	0.103288	0.160299	0.112199	0.121846	0.181764	0.144595	0.335226	0.266817	0.394593	0.120936	0.174388	0.112045	0.411577	0.400026	0.170956	0.195835	0.216833	0.130015	0.16437	0.230822	0.0831885	0.0934073	0.103407	0.273759	0.110222	0.126823	0.18745	0.0946307	0.000175107	0.372587	0.60794	0.297852	0.259086	0.28448	0.317724	0.169133	0.453813	0.186132	0.482186	0.309827	0.397071	0.260435	0.270727	0.196093
CE(16:1(9Z))	1.58298	1.10884	1.23389	1.76464	2.06572	1.70967	1.58476	1.33408	1.56362	0.654631	1.7981	1.86951	2.66577	1.49986	1.01055	2.38821	1.6915	1.79678	2.04203	2.10714	1.04561	2.23801	1.99012	1.93051	2.00719	5.40005	1.79671	1.66308	1.80037	3.62335	4.1347	3.21064	4.55119	5.10418	3.26996	3.62388	3.58923	3.78923	5.30484	4.41764	1.93796	5.69566	4.29585	4.98363	4.27677
Trioxilin A3	0.014908	0.01266	0.020439	0.014777	0.01735	0.016455	0.021135	0.016373	0.0177509	0.015024	0.013651	0.015302	0.020582	0.019715	0.018855	0.015822	0.017977	0.02168	0.016981	0.016676	0.028603	0.027343	0.071754	0.027973	0.043345	0.056648	0.02625	0.0104132	0.083294	0.083845	0.104132	0.109748	0.183833	0.104132	0.177509	0.0890274	0.092625	0.0733378	0.0817761	0.102224	0.112747	0.191418	0.0659851	0.1266	0.144082
Prostaglandin F2a	0.00568174	0.00512492	0.00791955	0.00499145	0.00428497	0.0036745	0.00405649	0.00524958	0.00375723	0.00752679	0.0413279	0.0608381	0.0772891	0.0347872	0.145398	0.0579942	0.0985426	0.109087	0.0393115	0.0480228	0.00277292	0.00571339	0.00358916	0.00413763	0.0035464	0.0037099	0.00622508	0.00542137	0.00450957	0.00695678	0.0599763	0.0585911	0.102797	0.0915702	0.0762534	1.64749e-05	0.114563	0.107874	0.0825384	0.108001	0.117408	2.06543e-05	0.0857584	0.0609197	0.15127
2-Amino-3,7-dideoxy-D-threo-hept-6-ulosonic acid	0.0355504	0.0310621	2.04392e-05	1.47768e-05	0.0291119	0.0204746	0.0621534	1.63727e-05	1.58099e-05	0.0321204	0.046117	0.0638653	0.168322	0.0677757	0.0952339	0.0741508	0.0911953	0.076487	0.0394875	0.0594398	1.36508e-05	0.0474325	0.0333479	0.0273734	0.0341632	0.0298646	0.0268427	0.0596174	0.0462719	0.0498459	0.101741	0.114037	0.174516	0.182315	0.0902017	0.0928736	0.0743285	0.109371	0.0934198	0.104586	0.0599049	0.326749	0.146568	1.61066e-05	2.09396e-05
PE(O-18:1(1Z)/20:4(5Z,8Z,11Z,14Z))	1.49076e-05	1.98921e-05	0.114603	1.47768e-05	1.15232	0.262842	0.318192	0.698095	0.350007	1.50242e-05	1.76319e-05	1.69842e-05	0.101441	0.526198	2.24567e-05	1.4587e-05	0.156912	0.813426	1.70149e-05	1.45273e-05	0.537652	0.748879	2.05821e-05	1.97146e-05	1.88554e-05	0.762207	1.79774e-05	0.834214	0.770175	1.66763e-05	2.37079e-05	1.7522e-05	1.67229e-05	0.43574	2.12906e-05	1.64749e-05	0.481368	2.226e-05	0.360697	0.52784	0.383854	2.06543e-05	1.56735e-05	0.118978	0.166653
8-Isoprostane	0.452621	0.199059	1.32264	0.392409	0.185262	0.621122	0.250831	1.25031	1.24528	1.10803	0.8483	0.351443	0.295652	0.609373	0.641457	1.29537	1.19665	1.88313	0.25914	0.429003	0.276182	0.186067	0.344774	0.0963696	0.251985	0.26674	0.456161	0.516825	0.423511	0.564138	0.711481	0.812	1.20984	0.903582	0.315662	0.212157	0.184912	0.421711	0.132071	0.436652	1.24188	1.13074	0.278019	0.257232	1.3009
Sphinganine	0.0501845	0.0440752	0.0700285	0.0564318	0.0935859	0.0514319	0.0912697	0.0507575	0.0510626	0.031775	0.0692901	0.0816623	0.123271	0.0509787	0.0678824	0.04821	0.0632338	0.0858433	0.0604858	0.0524834	0.0537057	0.0555159	0.0651109	0.0691368	0.0665352	0.0472294	0.0644656	0.0680805	0.0559868	0.0539643	0.149377	0.10267	0.102808	0.101545	0.0991331	0.122019	0.102246	0.124985	0.0943099	0.120217	0.0804228	0.15588	0.0617435	0.115548	0.0943423
11b-PGF2a	0.470624	0.20737	1.3751	0.407259	0.19011	0.651593	0.259555	1.30665	1.29797	1.15711	0.87892	0.363492	0.30571	0.635636	0.666138	1.34924	1.24794	1.96858	0.265361	0.443722	0.28592	0.190103	0.361956	0.131703	0.578834	0.280554	0.524174	0.534061	0.43882	0.245998	0.737445	0.845881	1.25641	0.927025	0.326172	0.247177	0.234153	0.437964	0.149361	0.449525	1.29492	1.17775	0.288641	0.27182	1.35029
Fexofenadine	0.378627	0.390538	0.524608	0.475423	0.450253	0.452807	0.464186	0.795956	0.267313	0.768756	0.545095	0.306532	0.595157	0.365162	0.324223	0.699741	0.628981	0.339352	0.68822	0.313996	0.383214	0.419851	0.437577	0.49841	0.399902	0.429267	0.596435	0.464384	0.631337	0.415448	0.923996	0.828231	0.774013	0.82773	1.01273	0.888807	0.762105	0.828339	0.604978	0.515047	0.521309	0.936814	0.863877	1.31906	1.04219
L-Valine	3.77237	3.75493	4.08603	3.38081	2.97673	2.34862	2.71557	3.75283	2.33759	2.85693	3.20798	2.60735	4.27861	2.4425	2.94633	1.55978	5.07986	2.40797	2.35243	1.59008	1.16465	1.51132	2.44165	1.62403	1.53803	1.09405	1.61537	3.09725	1.77707	2.00987	3.95768	3.49201	2.54501	2.36288	6.59243	2.64611	1.16414	3.43782	2.48897	2.49658	2.16162	3.08625	2.42063	3.20906	4.76931
Lactosylceramide (d18:1/12:0)	0.117677	1.98921e-05	2.04392e-05	1.47768e-05	0.364234	1.64549e-05	2.11351e-05	1.63727e-05	0.323391	0.126915	1.76319e-05	0.803398	2.18361e-05	0.576523	2.24567e-05	0.70109	1.90241e-05	0.597277	1.70149e-05	0.297231	0.461524	0.512259	0.242355	1.97146e-05	1.88554e-05	1.58215e-05	0.617329	2.16801e-05	0.349449	1.66763e-05	2.37079e-05	0.481928	0.591626	2.26094e-05	2.12906e-05	0.546691	0.478588	2.226e-05	0.32178	0.742466	0.771529	0.256087	0.516399	0.375206	0.365482
L-Aspartyl-4-phosphate	0.0212426	0.0151658	0.0298166	0.015572	0.029594	0.0198814	0.0350837	0.0204203	0.0182686	0.0183434	0.0150347	0.0293718	0.12446	0.012816	0.0210298	0.0155741	0.134495	0.0224689	0.0184393	0.0172037	0.0156506	0.0248408	0.0252819	0.0256714	0.0281909	0.0784595	0.0219033	0.0284742	0.0210965	0.0164878	0.32614	0.245471	0.205641	0.342661	0.282127	0.248999	0.261891	0.150951	0.323454	0.239772	0.180868	0.561324	0.181243	0.330625	0.342046
11,14,15-THETA	0.471911	0.396442	1.37773	0.4078	0.191881	0.652306	0.252491	1.30272	0.631052	1.15474	0.881953	0.363491	0.308476	0.634572	0.640486	1.34834	1.24774	1.96522	0.268159	0.448445	0.285603	0.191551	0.344712	0.229679	0.262084	0.28039	0.474015	0.536635	0.439392	0.583386	0.736179	0.845261	1.26185	0.904985	0.32731	0.246094	0.237364	0.438162	0.150992	0.448982	1.29795	1.18032	0.597178	0.265682	1.35404
Leucocyanidin	1.49076e-05	0.0774078	0.0402494	0.0353538	0.00742529	0.0182027	0.0554535	0.0900203	0.0108423	0.00837488	0.0272966	0.0419691	0.0571588	0.0800016	0.113848	0.0240584	0.0562628	0.0399125	0.0402378	0.0652917	0.114306	0.141502	0.105161	0.114344	0.11056	0.0303601	0.105702	0.0915872	0.0707606	0.150461	0.0609372	0.0260518	0.139766	0.0269435	0.296351	0.166427	0.0692493	0.200089	0.213221	0.499482	0.206022	0.141097	0.102299	0.122225	0.107777
